# Supplementary material for: Traffic Density Exposure, Oxidative Stress Biomarkers and Plasma Metabolomics in a Population-Based Sample: The Hortega Study
Source: Antioxidants (Basel). 2023 Dec 15;12(12):2122. doi: 10.3390/antiox12122122 (PMC10740723; doi:10.3390/antiox12122122)
Supplement: Supplementary file 1 [file antioxidants-12-02122-s001.zip]

Archive with 2 entries (2 files):
- antioxidants-2751613-supplementary File S1.pdf
- antioxidants-2751613-supplementary S2.xlsx
